# Supplementary material for: Exploratory Evaluation of a Sodium Iodide-Based Root Canal Filling Formulation in a Canine Model of Enterococcus faecalis-Induced Periapical Inflammation
Source: Pharmaceutics. 2026 Apr 17;18(4):493. doi: 10.3390/pharmaceutics18040493 (PMC13119582; doi:10.3390/pharmaceutics18040493)
Supplement: Supplementary file 1 [file pharmaceutics-18-00493-s001.zip]

Archive with 5 entries (5 files):
- Supplementary Figure S1 PRIASE 2021 Final flowchart.pdf
- Supplementary Table S1 PRIASE2021checklist.pdf
- Supplementary Table S2 ARRIVE Checklist.pdf
- Supplementary Table S3.pdf
- Supplementary Table S4.pdf
